# Supplementary material for: High temperature ferromagnetism in π-conjugated two-dimensional metal–organic frameworks
Source: Chem Sci. 2017 Feb 8;8(4):2859–67. doi: 10.1039/c6sc05080h (PMC5428024; doi:10.1039/c6sc05080h)
Supplement: Supplementary file 2 [file SC-008-C6SC05080H-s002.txt]

CoPc 2D MOF
1.000000
 25.819202  0.000000  0.000000
  0.000000 25.819202  0.000000
  0.000000  0.000000 15.000000
   Co   Ni    N    C    H
    2    4   32   64   32
Direct
  0.027093  0.472907  0.500000
  0.527093  0.972907  0.500000
  0.277281  0.722716  0.500000
  0.277101  0.222893  0.500000
  0.777101  0.722893  0.500000
  0.777281  0.222716  0.500000
  0.079813  0.525603  0.500000
  0.027117  0.603614  0.500000
  0.027114  0.342186  0.500000
  0.079604  0.420393  0.500000
  0.157817  0.472873  0.500000
  0.206496  0.226593  0.500000
  0.273390  0.293493  0.500000
  0.206676  0.719077  0.500000
  0.273533  0.652106  0.500000
  0.396396  0.972904  0.500000
  0.474393  0.920190  0.500000
  0.527114  0.842186  0.500000
  0.579604  0.920393  0.500000
  0.657817  0.972873  0.500000
  0.706496  0.726593  0.500000
  0.773390  0.793493  0.500000
  0.280922  0.793322  0.500000
  0.347895  0.726467  0.500000
  0.579813  0.025603  0.500000
  0.527117  0.103614  0.500000
  0.474604  0.025410  0.500000
  0.280818  0.152288  0.500000
  0.347712  0.219188  0.500000
  0.706676  0.219077  0.500000
  0.773533  0.152106  0.500000
  0.974604  0.525410  0.500000
  0.896396  0.472904  0.500000
  0.974393  0.420190  0.500000
  0.780922  0.293322  0.500000
  0.847895  0.226467  0.500000
  0.780818  0.652288  0.500000
  0.847712  0.719188  0.500000
  0.132905  0.517540  0.500000
  0.159950  0.566638  0.500000
  0.120897  0.605737  0.500000
  0.071782  0.578699  0.500000
  0.071735  0.367264  0.500000
  0.132732  0.428255  0.500000
  0.159864  0.379130  0.500000
  0.120859  0.340127  0.500000
  0.132570  0.287807  0.500000
  0.185630  0.274381  0.500000
  0.225600  0.314355  0.500000
  0.212180  0.367415  0.500000
  0.132689  0.658057  0.500000
  0.185755  0.671346  0.500000
  0.225748  0.631284  0.500000
  0.212308  0.578271  0.500000
  0.421301  0.928232  0.500000
  0.482449  0.867098  0.500000
  0.571735  0.867264  0.500000
  0.632732  0.928255  0.500000
  0.659864  0.879130  0.500000
  0.620859  0.840127  0.500000
  0.632570  0.787807  0.500000
  0.685630  0.774381  0.500000
  0.725600  0.814355  0.500000
  0.712180  0.867415  0.500000
  0.433355  0.840058  0.500000
  0.394257  0.879119  0.500000
  0.341940  0.867316  0.500000
  0.328653  0.814244  0.500000
  0.368715  0.774255  0.500000
  0.421729  0.787699  0.500000
  0.632905  0.017540  0.500000
  0.659950  0.066638  0.500000
  0.620897  0.105737  0.500000
  0.571782  0.078699  0.500000
  0.482488  0.078545  0.500000
  0.433355  0.105661  0.500000
  0.394351  0.066661  0.500000
  0.421471  0.017528  0.500000
  0.342033  0.078373  0.500000
  0.328607  0.131431  0.500000
  0.368587  0.171402  0.500000
  0.421647  0.157974  0.500000
  0.632689  0.158057  0.500000
  0.685755  0.171346  0.500000
  0.725748  0.131284  0.500000
  0.712308  0.078271  0.500000
  0.982488  0.578545  0.500000
  0.933355  0.605661  0.500000
  0.894351  0.566661  0.500000
  0.921471  0.517528  0.500000
  0.921301  0.428232  0.500000
  0.982449  0.367098  0.500000
  0.933355  0.340058  0.500000
  0.894257  0.379119  0.500000
  0.841940  0.367316  0.500000
  0.828653  0.314244  0.500000
  0.868715  0.274255  0.500000
  0.921729  0.287699  0.500000
  0.842033  0.578373  0.500000
  0.828607  0.631431  0.500000
  0.868587  0.671402  0.500000
  0.921647  0.657974  0.500000
  0.303618  0.318893  0.500000
  0.102263  0.258365  0.500000
  0.241624  0.397718  0.500000
  0.102435  0.687543  0.500000
  0.181306  0.749334  0.500000
  0.303735  0.626670  0.500000
  0.241676  0.547898  0.500000
  0.181105  0.196356  0.500000
  0.803618  0.818893  0.500000
  0.602263  0.758365  0.500000
  0.741624  0.897718  0.500000
  0.312452  0.897566  0.500000
  0.250663  0.818688  0.500000
  0.373330  0.696263  0.500000
  0.452101  0.758331  0.500000
  0.681105  0.696356  0.500000
  0.312591  0.048073  0.500000
  0.250590  0.126885  0.500000
  0.373104  0.249427  0.500000
  0.451948  0.187415  0.500000
  0.602435  0.187543  0.500000
  0.681306  0.249334  0.500000
  0.803735  0.126670  0.500000
  0.741676  0.047898  0.500000
  0.812452  0.397566  0.500000
  0.750663  0.318688  0.500000
  0.873330  0.196263  0.500000
  0.952101  0.258331  0.500000
  0.812591  0.548073  0.500000
  0.750590  0.626885  0.500000
  0.873104  0.749427  0.500000
  0.951948  0.687415  0.500000
