# Supplementary material for: High temperature ferromagnetism in π-conjugated two-dimensional metal–organic frameworks
Source: Chem Sci. 2017 Feb 8;8(4):2859–67. doi: 10.1039/c6sc05080h (PMC5428024; doi:10.1039/c6sc05080h)
Supplement: Supplementary file 3 [file SC-008-C6SC05080H-s003.txt]

CrPc 2D MOF
1.000000
 25.953701  0.000000  0.000000
  0.000000 25.953701  0.000000
  0.000000  0.000000 20.000000
   Cr   Ni    N    C    H
    2    4   32   64   32
Direct
  0.025242  0.474774  0.500000
  0.525242  0.974774  0.500000
  0.275099  0.724921  0.500000
  0.275207  0.224751  0.500000
  0.775207  0.724751  0.500000
  0.775099  0.224921  0.500000
  0.079747  0.529258  0.500000
  0.025264  0.605626  0.500000
  0.025146  0.343936  0.500000
  0.079701  0.420248  0.500000
  0.156070  0.474745  0.500000
  0.205109  0.228176  0.500000
  0.271753  0.294834  0.500000
  0.205019  0.721408  0.500000
  0.271722  0.654832  0.500000
  0.394367  0.974849  0.500000
  0.470698  0.920329  0.500000
  0.525146  0.843936  0.500000
  0.579701  0.920248  0.500000
  0.656070  0.974745  0.500000
  0.705109  0.728176  0.500000
  0.771753  0.794834  0.500000
  0.278540  0.795023  0.500000
  0.345168  0.728370  0.500000
  0.579747  0.029258  0.500000
  0.525264  0.105626  0.500000
  0.470763  0.029290  0.500000
  0.278685  0.154679  0.500000
  0.345291  0.221337  0.500000
  0.705019  0.221408  0.500000
  0.771722  0.154832  0.500000
  0.970763  0.529290  0.500000
  0.894367  0.474849  0.500000
  0.970698  0.420329  0.500000
  0.778540  0.295023  0.500000
  0.845168  0.228370  0.500000
  0.778685  0.654679  0.500000
  0.845291  0.721337  0.500000
  0.132249  0.520160  0.500000
  0.159005  0.569410  0.500000
  0.119875  0.608499  0.500000
  0.070645  0.581748  0.500000
  0.070565  0.367742  0.500000
  0.132205  0.429355  0.500000
  0.158933  0.380092  0.500000
  0.119809  0.340981  0.500000
  0.131719  0.289035  0.500000
  0.184470  0.275705  0.500000
  0.224217  0.315448  0.500000
  0.210876  0.368185  0.500000
  0.131712  0.660457  0.500000
  0.184438  0.673853  0.500000
  0.224220  0.634136  0.500000
  0.210946  0.581363  0.500000
  0.418201  0.929454  0.500000
  0.479766  0.867827  0.500000
  0.570565  0.867742  0.500000
  0.632205  0.929355  0.500000
  0.658933  0.880092  0.500000
  0.619809  0.840981  0.500000
  0.631719  0.789035  0.500000
  0.684470  0.775705  0.500000
  0.724217  0.815448  0.500000
  0.710876  0.868185  0.500000
  0.430510  0.841115  0.500000
  0.391416  0.880248  0.500000
  0.339452  0.868393  0.500000
  0.326074  0.815660  0.500000
  0.365813  0.775894  0.500000
  0.418566  0.789185  0.500000
  0.632249  0.020160  0.500000
  0.659005  0.069410  0.500000
  0.619875  0.108499  0.500000
  0.570645  0.081748  0.500000
  0.479868  0.081787  0.500000
  0.430633  0.108550  0.500000
  0.391524  0.069437  0.500000
  0.418263  0.020205  0.500000
  0.339568  0.081318  0.500000
  0.326223  0.134056  0.500000
  0.365966  0.173821  0.500000
  0.418720  0.160503  0.500000
  0.631712  0.160457  0.500000
  0.684438  0.173853  0.500000
  0.724220  0.134136  0.500000
  0.710946  0.081363  0.500000
  0.979868  0.581787  0.500000
  0.930633  0.608550  0.500000
  0.891524  0.569437  0.500000
  0.918263  0.520205  0.500000
  0.918201  0.429454  0.500000
  0.979766  0.367827  0.500000
  0.930510  0.341115  0.500000
  0.891416  0.380248  0.500000
  0.839452  0.368393  0.500000
  0.826074  0.315660  0.500000
  0.865813  0.275894  0.500000
  0.918566  0.289185  0.500000
  0.839568  0.581318  0.500000
  0.826223  0.634056  0.500000
  0.865966  0.673821  0.500000
  0.918720  0.660503  0.500000
  0.301789  0.320136  0.500000
  0.101625  0.259684  0.500000
  0.240214  0.398292  0.500000
  0.101592  0.689784  0.500000
  0.179712  0.751445  0.500000
  0.301812  0.629590  0.500000
  0.240342  0.551317  0.500000
  0.179817  0.198127  0.500000
  0.801789  0.820136  0.500000
  0.601625  0.759684  0.500000
  0.740214  0.898292  0.500000
  0.310121  0.898508  0.500000
  0.248481  0.820300  0.500000
  0.370445  0.698309  0.500000
  0.448633  0.759805  0.500000
  0.679817  0.698127  0.500000
  0.310207  0.051229  0.500000
  0.248619  0.129408  0.500000
  0.370523  0.251436  0.500000
  0.448778  0.189891  0.500000
  0.601592  0.189784  0.500000
  0.679712  0.251445  0.500000
  0.801812  0.129590  0.500000
  0.740342  0.051317  0.500000
  0.810121  0.398508  0.500000
  0.748481  0.320300  0.500000
  0.870445  0.198309  0.500000
  0.948633  0.259805  0.500000
  0.810207  0.551229  0.500000
  0.748619  0.629408  0.500000
  0.870523  0.751436  0.500000
  0.948778  0.689891  0.500000
