# Supplementary material for: High temperature ferromagnetism in π-conjugated two-dimensional metal–organic frameworks
Source: Chem Sci. 2017 Feb 8;8(4):2859–67. doi: 10.1039/c6sc05080h (PMC5428024; doi:10.1039/c6sc05080h)
Supplement: Supplementary file 4 [file SC-008-C6SC05080H-s004.txt]

CuPc 2D MOF
1.000000
 25.923698  0.000000  0.000000
  0.000000 25.923698  0.000000
  0.000000  0.000000 15.000000
   Cu   Ni    N    C    H
    2    4   32   64   32
Direct
  0.028394  0.471609  0.500000
  0.528394  0.971609  0.500000
  0.278506  0.721489  0.500000
  0.278389  0.221602  0.500000
  0.778389  0.721602  0.500000
  0.778506  0.221489  0.500000
  0.082008  0.525195  0.500000
  0.028425  0.602158  0.500000
  0.028381  0.341062  0.500000
  0.081988  0.417995  0.500000
  0.158942  0.471573  0.500000
  0.208046  0.225309  0.500000
  0.274652  0.291928  0.500000
  0.208179  0.717808  0.500000
  0.274759  0.651151  0.500000
  0.397859  0.971625  0.500000
  0.474780  0.918011  0.500000
  0.528381  0.841062  0.500000
  0.581988  0.917995  0.500000
  0.658942  0.971573  0.500000
  0.708046  0.725309  0.500000
  0.774652  0.791928  0.500000
  0.282173  0.791819  0.500000
  0.348841  0.725248  0.500000
  0.582008  0.025195  0.500000
  0.528425  0.102158  0.500000
  0.474809  0.025232  0.500000
  0.282132  0.151277  0.500000
  0.348728  0.217911  0.500000
  0.708179  0.217808  0.500000
  0.774759  0.151151  0.500000
  0.974809  0.525232  0.500000
  0.897859  0.471625  0.500000
  0.974780  0.418011  0.500000
  0.782173  0.291819  0.500000
  0.848841  0.225248  0.500000
  0.782132  0.651277  0.500000
  0.848728  0.717911  0.500000
  0.134544  0.516561  0.500000
  0.161607  0.565756  0.500000
  0.122616  0.604778  0.500000
  0.073407  0.577746  0.500000
  0.073370  0.365454  0.500000
  0.134530  0.426594  0.500000
  0.161573  0.377401  0.500000
  0.122563  0.338397  0.500000
  0.134378  0.286317  0.500000
  0.187247  0.272912  0.500000
  0.227048  0.312703  0.500000
  0.213643  0.365571  0.500000
  0.134489  0.656852  0.500000
  0.187366  0.670226  0.500000
  0.227146  0.630408  0.500000
  0.213680  0.577546  0.500000
  0.422234  0.926622  0.500000
  0.483401  0.865471  0.500000
  0.573370  0.865454  0.500000
  0.634530  0.926594  0.500000
  0.661573  0.877401  0.500000
  0.622563  0.838397  0.500000
  0.634378  0.786317  0.500000
  0.687247  0.772912  0.500000
  0.727048  0.812703  0.500000
  0.713643  0.865571  0.500000
  0.434201  0.838424  0.500000
  0.395176  0.877415  0.500000
  0.343107  0.865526  0.500000
  0.329752  0.812641  0.500000
  0.369580  0.772865  0.500000
  0.422442  0.786342  0.500000
  0.634544  0.016561  0.500000
  0.661607  0.065756  0.500000
  0.622616  0.104778  0.500000
  0.573407  0.077746  0.500000
  0.483424  0.077780  0.500000
  0.434230  0.104836  0.500000
  0.395226  0.065818  0.500000
  0.422271  0.016610  0.500000
  0.343151  0.077639  0.500000
  0.329739  0.130515  0.500000
  0.369531  0.170321  0.500000
  0.422412  0.156920  0.500000
  0.634489  0.156852  0.500000
  0.687366  0.170226  0.500000
  0.727146  0.130408  0.500000
  0.713680  0.077546  0.500000
  0.983424  0.577780  0.500000
  0.934230  0.604836  0.500000
  0.895226  0.565818  0.500000
  0.922271  0.516610  0.500000
  0.922234  0.426622  0.500000
  0.983401  0.365471  0.500000
  0.934201  0.338424  0.500000
  0.895176  0.377415  0.500000
  0.843107  0.365526  0.500000
  0.829752  0.312641  0.500000
  0.869580  0.272865  0.500000
  0.922442  0.286342  0.500000
  0.843151  0.577639  0.500000
  0.829739  0.630515  0.500000
  0.869531  0.670321  0.500000
  0.922412  0.656920  0.500000
  0.304757  0.317233  0.500000
  0.104246  0.256938  0.500000
  0.243024  0.395701  0.500000
  0.104371  0.686249  0.500000
  0.182902  0.747932  0.500000
  0.304842  0.625822  0.500000
  0.243024  0.547370  0.500000
  0.182759  0.195191  0.500000
  0.804757  0.817233  0.500000
  0.604246  0.756938  0.500000
  0.743024  0.895701  0.500000
  0.313691  0.895628  0.500000
  0.252041  0.817088  0.500000
  0.374170  0.695166  0.500000
  0.452628  0.757013  0.500000
  0.682759  0.695191  0.500000
  0.313786  0.047492  0.500000
  0.252040  0.125960  0.500000
  0.374015  0.248028  0.500000
  0.452555  0.186288  0.500000
  0.604371  0.186249  0.500000
  0.682902  0.247932  0.500000
  0.804842  0.125822  0.500000
  0.743024  0.047370  0.500000
  0.813691  0.395628  0.500000
  0.752041  0.317088  0.500000
  0.874170  0.195166  0.500000
  0.952628  0.257013  0.500000
  0.813786  0.547492  0.500000
  0.752040  0.625960  0.500000
  0.874015  0.748028  0.500000
  0.952555  0.686288  0.500000
