# Supplementary material for: High temperature ferromagnetism in π-conjugated two-dimensional metal–organic frameworks
Source: Chem Sci. 2017 Feb 8;8(4):2859–67. doi: 10.1039/c6sc05080h (PMC5428024; doi:10.1039/c6sc05080h)
Supplement: Supplementary file 5 [file SC-008-C6SC05080H-s005.txt]

FePc 2D MOF
1.000000
 25.889000  0.000000  0.000000
  0.000000 25.889000  0.000000
  0.000000  0.000000 15.000000
   Fe   Ni    N    C    H
    2    4   32   64   32
Direct
  0.026274  0.473729  0.500000
  0.526274  0.973729  0.500000
  0.276313  0.723687  0.500000
  0.276252  0.223749  0.500000
  0.776252  0.723749  0.500000
  0.776313  0.223687  0.500000
  0.079520  0.526940  0.500000
  0.026244  0.604394  0.500000
  0.026313  0.343043  0.500000
  0.079577  0.420413  0.500000
  0.156961  0.473659  0.500000
  0.205854  0.227387  0.500000
  0.272606  0.294139  0.500000
  0.205869  0.719976  0.500000
  0.272618  0.653261  0.500000
  0.395605  0.973790  0.500000
  0.473046  0.920499  0.500000
  0.526313  0.843043  0.500000
  0.579577  0.920413  0.500000
  0.656961  0.973659  0.500000
  0.705854  0.727387  0.500000
  0.772606  0.794139  0.500000
  0.280004  0.794132  0.500000
  0.346736  0.727399  0.500000
  0.579520  0.026940  0.500000
  0.526244  0.104394  0.500000
  0.472961  0.027055  0.500000
  0.279918  0.153362  0.500000
  0.346644  0.220091  0.500000
  0.705869  0.219976  0.500000
  0.772618  0.153261  0.500000
  0.972961  0.527055  0.500000
  0.895605  0.473790  0.500000
  0.973046  0.420499  0.500000
  0.780004  0.294132  0.500000
  0.846736  0.227399  0.500000
  0.779918  0.653362  0.500000
  0.846644  0.720091  0.500000
  0.132359  0.518544  0.500000
  0.159373  0.567694  0.500000
  0.120315  0.606748  0.500000
  0.071122  0.579765  0.500000
  0.071232  0.367585  0.500000
  0.132406  0.428746  0.500000
  0.159413  0.379598  0.500000
  0.120378  0.340572  0.500000
  0.132203  0.288440  0.500000
  0.185089  0.275021  0.500000
  0.224969  0.314898  0.500000
  0.211543  0.367780  0.500000
  0.132177  0.658869  0.500000
  0.185081  0.672338  0.500000
  0.224976  0.632487  0.500000
  0.211526  0.579585  0.500000
  0.420217  0.928906  0.500000
  0.481434  0.867659  0.500000
  0.571232  0.867585  0.500000
  0.632406  0.928746  0.500000
  0.659413  0.879598  0.500000
  0.620378  0.840572  0.500000
  0.632203  0.788440  0.500000
  0.685089  0.775021  0.500000
  0.724969  0.814898  0.500000
  0.711543  0.867780  0.500000
  0.432283  0.840659  0.500000
  0.393220  0.879720  0.500000
  0.341098  0.867836  0.500000
  0.327646  0.814933  0.500000
  0.367502  0.775048  0.500000
  0.420397  0.788509  0.500000
  0.632359  0.018544  0.500000
  0.659373  0.067694  0.500000
  0.620315  0.106748  0.500000
  0.571122  0.079765  0.500000
  0.481307  0.079872  0.500000
  0.432151  0.106909  0.500000
  0.393103  0.067863  0.500000
  0.420141  0.018717  0.500000
  0.340949  0.079693  0.500000
  0.327569  0.132594  0.500000
  0.367414  0.172438  0.500000
  0.420317  0.159059  0.500000
  0.632177  0.158869  0.500000
  0.685081  0.172338  0.500000
  0.724976  0.132487  0.500000
  0.711526  0.079585  0.500000
  0.981307  0.579872  0.500000
  0.932151  0.606909  0.500000
  0.893103  0.567863  0.500000
  0.920141  0.518717  0.500000
  0.920217  0.428906  0.500000
  0.981434  0.367659  0.500000
  0.932283  0.340659  0.500000
  0.893220  0.379720  0.500000
  0.841098  0.367836  0.500000
  0.827646  0.314933  0.500000
  0.867502  0.275048  0.500000
  0.920397  0.288509  0.500000
  0.840949  0.579693  0.500000
  0.827569  0.632594  0.500000
  0.867414  0.672438  0.500000
  0.920317  0.659059  0.500000
  0.302737  0.319495  0.500000
  0.101986  0.259080  0.500000
  0.240910  0.398000  0.500000
  0.102000  0.688284  0.500000
  0.180554  0.750139  0.500000
  0.302747  0.627901  0.500000
  0.240905  0.549379  0.500000
  0.180502  0.197254  0.500000
  0.802737  0.819495  0.500000
  0.601986  0.759080  0.500000
  0.740910  0.898000  0.500000
  0.311680  0.898009  0.500000
  0.249836  0.819438  0.500000
  0.372103  0.697278  0.500000
  0.450609  0.759135  0.500000
  0.680502  0.697254  0.500000
  0.311550  0.049512  0.500000
  0.249787  0.128016  0.500000
  0.371984  0.250230  0.500000
  0.450498  0.188457  0.500000
  0.602000  0.188284  0.500000
  0.680554  0.250139  0.500000
  0.802747  0.127901  0.500000
  0.740905  0.049379  0.500000
  0.811680  0.398009  0.500000
  0.749836  0.319438  0.500000
  0.872103  0.197278  0.500000
  0.950609  0.259135  0.500000
  0.811550  0.549512  0.500000
  0.749787  0.628016  0.500000
  0.871984  0.750230  0.500000
  0.950498  0.688457  0.500000
