# Supplementary material for: High temperature ferromagnetism in π-conjugated two-dimensional metal–organic frameworks
Source: Chem Sci. 2017 Feb 8;8(4):2859–67. doi: 10.1039/c6sc05080h (PMC5428024; doi:10.1039/c6sc05080h)
Supplement: Supplementary file 6 [file SC-008-C6SC05080H-s006.txt]

MnPc 2D MOF
1.000000
 18.330931  0.000000  0.000000
  0.000000 18.330931  0.000000
  0.000000  0.000000 15.000000
   Mn   Ni    N    C    H
    1    2   16   32   16
Direct
  0.500106  0.500018  0.500000
  0.000122  0.500005  0.500000
  0.500233  0.000030  0.500000
  0.500106  0.606672  0.500000
  0.369312  0.630850  0.500000
  0.393469  0.500043  0.500000
  0.369301  0.369229  0.500000
  0.500092  0.393368  0.500000
  0.630899  0.369177  0.500000
  0.606761  0.499973  0.500000
  0.630921  0.630775  0.500000
  0.925738  0.433303  0.500000
  0.925706  0.566668  0.500000
  0.433535  0.074387  0.500000
  0.566885  0.074444  0.500000
  0.074527  0.433350  0.500000
  0.074499  0.566688  0.500000
  0.433537  0.925674  0.500000
  0.566891  0.925610  0.500000
  0.561770  0.651452  0.500000
  0.539152  0.726925  0.500000
  0.461114  0.726960  0.500000
  0.438472  0.651499  0.500000
  0.348663  0.561692  0.500000
  0.273188  0.539066  0.500000
  0.273202  0.461027  0.500000
  0.348674  0.438396  0.500000
  0.438452  0.348555  0.500000
  0.561734  0.348564  0.500000
  0.651573  0.438320  0.500000
  0.651571  0.561614  0.500000
  0.727036  0.538965  0.500000
  0.727044  0.460934  0.500000
  0.791203  0.420706  0.500000
  0.857372  0.460073  0.500000
  0.857357  0.539856  0.500000
  0.791179  0.579204  0.500000
  0.539112  0.273109  0.500000
  0.461083  0.273072  0.500000
  0.420890  0.208903  0.500000
  0.460295  0.142758  0.500000
  0.540075  0.142799  0.500000
  0.579393  0.208998  0.500000
  0.209071  0.420771  0.500000
  0.142897  0.460131  0.500000
  0.142879  0.539928  0.500000
  0.209044  0.579307  0.500000
  0.420926  0.791150  0.500000
  0.460307  0.857305  0.500000
  0.540083  0.857259  0.500000
  0.579404  0.791057  0.500000
  0.930431  0.622073  0.500000
  0.790411  0.361204  0.500000
  0.790360  0.638707  0.500000
  0.361384  0.209632  0.500000
  0.378137  0.069584  0.500000
  0.622286  0.069695  0.500000
  0.638894  0.209826  0.500000
  0.209835  0.361269  0.500000
  0.069734  0.377952  0.500000
  0.069673  0.622084  0.500000
  0.209788  0.638810  0.500000
  0.361421  0.790420  0.500000
  0.378139  0.930469  0.500000
  0.622294  0.930349  0.500000
  0.638904  0.790241  0.500000
  0.930499  0.377902  0.500000
