# Supplementary material for: High temperature ferromagnetism in π-conjugated two-dimensional metal–organic frameworks
Source: Chem Sci. 2017 Feb 8;8(4):2859–67. doi: 10.1039/c6sc05080h (PMC5428024; doi:10.1039/c6sc05080h)
Supplement: Supplementary file 7 [file SC-008-C6SC05080H-s007.txt]

NiPc 2D MOF
1.000000
 18.256349  0.000000  0.000000
  0.000000 18.256349  0.000000
  0.000000  0.000000 20.000000
   Ni    N    C    H
    3   16   32   16
Direct
  0.500031  0.500009  0.500000
  0.000070  0.500010  0.500000
  0.500437  0.000010  0.500000
  0.500049  0.604736  0.500000
  0.369461  0.630621  0.500000
  0.395302  0.500027  0.500000
  0.369453  0.369423  0.500000
  0.500038  0.395270  0.500000
  0.630631  0.369407  0.500000
  0.604772  0.500001  0.500000
  0.630646  0.630587  0.500000
  0.925618  0.433129  0.500000
  0.925602  0.566850  0.500000
  0.433517  0.074408  0.500000
  0.567235  0.074526  0.500000
  0.074556  0.433189  0.500000
  0.074518  0.566906  0.500000
  0.433542  0.925603  0.500000
  0.567262  0.925506  0.500000
  0.561015  0.649994  0.500000
  0.539062  0.726293  0.500000
  0.461097  0.726326  0.500000
  0.439088  0.650020  0.500000
  0.350022  0.560999  0.500000
  0.273729  0.539010  0.500000
  0.273751  0.461042  0.500000
  0.350041  0.439052  0.500000
  0.439069  0.349990  0.500000
  0.561004  0.350003  0.500000
  0.650037  0.439028  0.500000
  0.650049  0.560966  0.500000
  0.726349  0.538976  0.500000
  0.726337  0.461009  0.500000
  0.790387  0.420357  0.500000
  0.856908  0.459994  0.500000
  0.856903  0.539974  0.500000
  0.790396  0.579606  0.500000
  0.539041  0.273711  0.500000
  0.461068  0.273684  0.500000
  0.420535  0.209576  0.500000
  0.460309  0.143138  0.500000
  0.540281  0.143195  0.500000
  0.579802  0.209763  0.500000
  0.209730  0.420408  0.500000
  0.143246  0.460083  0.500000
  0.143231  0.540068  0.500000
  0.209737  0.579710  0.500000
  0.420578  0.790438  0.500000
  0.460347  0.856878  0.500000
  0.540325  0.856829  0.500000
  0.579838  0.790251  0.500000
  0.930449  0.622480  0.500000
  0.789505  0.360609  0.500000
  0.789527  0.639351  0.500000
  0.360791  0.210352  0.500000
  0.377893  0.069490  0.500000
  0.622873  0.069744  0.500000
  0.639546  0.210768  0.500000
  0.210629  0.360663  0.500000
  0.069750  0.377553  0.500000
  0.069637  0.622535  0.500000
  0.210651  0.639455  0.500000
  0.360838  0.789667  0.500000
  0.377918  0.930512  0.500000
  0.622898  0.930313  0.500000
  0.639586  0.789251  0.500000
  0.930507  0.377500  0.500000
